# Supplementary material for: Dynamic changes of urinary proteins in a focal segmental glomerulosclerosis rat model
Source: Proteome Sci. 2014 Jul 21;12:42. doi: 10.1186/1477-5956-12-42 (PMC4109389; doi:10.1186/1477-5956-12-42)
Supplement: Additional file 1 — The changed proteins identified in all samples. [file 1477-5956-12-42-S1.xlsx]

## Sheet: Sheet1
Accession	Description	Trend	Human orthologs	P value*	Fold change in rat1	Fold change in rat2	Fold change in rat3	Glycoprotein
AFAM_RAT	Afamin OS=Rattus norvegicus GN=Afm PE=2 SV=1	Up	Yes	0.004	3.85172	6.47974	6.5687	Yes
CERU_RAT	Ceruloplasmin OS=Rattus norvegicus GN=Cp PE=1 SV=3	Up	Yes	0.0439101	5.14171	11.5639	11.8383	Yes
EST1C_RAT	Carboxylesterase 1C OS=Rattus norvegicus GN=Ces1c PE=1 SV=3	Up	Yes	0.0340974	6.58846	20.0759	9.91529	Yes
PLMN_RAT	Plasminogen OS=Rattus norvegicus GN=Plg PE=2 SV=2	Up	Yes	0.0305393	3.70888	3.78335	2.18643	Yes
A1I3_RAT	Alpha-1-inhibitor 3 OS=Rattus norvegicus GN=A1i3 PE=1 SV=1	Up	No	0.00313159	5.48652	6.07676	3.92582	Yes
TRFE_RAT	Serotransferrin OS=Rattus norvegicus GN=Tf PE=1 SV=3	Up	Yes	0.00713095	14.2255	29.239	13.9018	Yes
ALBU_RAT	Serum albumin OS=Rattus norvegicus GN=Alb PE=1 SV=2	Up	Yes	0.000406544	8.81336	29.0434	16.7175	No
IGG2A_RAT	Ig gamma-2A chain C region OS=Rattus norvegicus GN=Igg-2a PE=1 SV=1	Up	Yes	0.0441704	3.32207	3.76541	2.15939	Yes
A1AT_RAT	Alpha-1-antiproteinase OS=Rattus norvegicus GN=Serpina1 PE=1 SV=2	Up	Yes	0.0197817	22.8347	19.1676	17.7486	Yes
IGG2B_RAT	Ig gamma-2B chain C region OS=Rattus norvegicus GN=Igh-1a PE=1 SV=1	Up	No	0.0023856	9.30774	14.3969	13.359	Yes
SPA3L_RAT	Serine protease inhibitor A3L OS=Rattus norvegicus GN=Serpina3l PE=1 SV=3	Up	No	7.23561e-05	4.58891	3.42893	3.64349	Yes
KNT1_RAT	T-kininogen 1 OS=Rattus norvegicus GN=Map1 PE=1 SV=2	Up	Yes	0.0169502	7.14511	10.6496	2.7239	Yes
PGCA_RAT	Aggrecan core protein OS=Rattus norvegicus GN=Acan PE=1 SV=2	Down	Yes	0.00154838	8.14337	2.80122	5.83259	Yes
KLK1_RAT	Kallikrein-1 OS=Rattus norvegicus GN=Ngfg PE=2 SV=2	Down	Yes	0.000429865	2.23705	2.01799	2.50413	Yes
FETUA_RAT	Alpha-2-HS-glycoprotein OS=Rattus norvegicus GN=Ahsg PE=1 SV=2	Down	Yes	0.001	2.42159	3.10221	2.20857	Yes
APOH_RAT	Beta-2-glycoprotein 1 OS=Rattus norvegicus GN=Apoh PE=2 SV=2	Down	Yes	6.59861e-05	2.5549	2.98113	2.39721	Yes
AMBP_RAT	Protein AMBP OS=Rattus norvegicus GN=Ambp PE=1 SV=1	Down	Yes	0.0311599	3.6272	2.01979	2.44796	Yes
CADH2_RAT	Cadherin-2 OS=Rattus norvegicus GN=Cdh2 PE=1 SV=1	Down	Yes	5.97939e-05	3.56356	3.79818	6.84504	No
CFAD_RAT	Complement factor D OS=Rattus norvegicus GN=Cfd PE=1 SV=2	Down	Yes	0.00590292	2.2158	3.73895	3.45307	Yes
TIMD2_RAT	T-cell immunoglobulin and mucin domain-containing protein 2 OS=Rattus norvegicus GN=Timd2 PE=2 SV=1	Down	Yes	0.00418034	2.3621	3.68933	2.31126	Yes
CD166_RAT	CD166 antigen OS=Rattus norvegicus GN=Alcam PE=1 SV=1	Down	Yes	0.00499542	2.12491	4.32075	2.0087	Yes
FETUB_RAT	Fetuin-B OS=Rattus norvegicus GN=Fetub PE=2 SV=2	Early changes	Yes	0.0495255	2.54915	2.82539	2.91792	Yes
B2MG_RAT	Beta-2-microglobulin OS=Rattus norvegicus GN=B2m PE=1 SV=1	Early changes	Yes	0.00754714	3.76969	2.03157	3.3897	No
*Studies were analyzed by repeated measure ANOVA.
