# Supplementary material for: Dynamic changes of urinary proteins in a focal segmental glomerulosclerosis rat model
Source: Proteome Sci. 2014 Jul 21;12:42. doi: 10.1186/1477-5956-12-42 (PMC4109389; doi:10.1186/1477-5956-12-42)
Supplement: Additional file 2 — The label-free quantitation data of proteins identified in each sample. [file 1477-5956-12-42-S2.xlsx]

## Sheet: 1
						Normalized abundance																		Spectral counts
						Day 0			Day 3			Day 7			Day 11			Day 15			Day 23			Day 0			Day 3			Day 7			Day 11			Day 15			Day 23
Accession	Peptide count	Confidence score	Highest mean condition	Lowest mean condition	Description	Rat 1	Rat 2	Rat 3	Rat 1	Rat 2	Rat 3	Rat 1	Rat 2	Rat 3	Rat 1	Rat 2	Rat 3	Rat 1	Rat 2	Rat 3	Rat 1	Rat 2	Rat 3	Rat 1	Rat 2	Rat 3	Rat 1	Rat 2	Rat 3	Rat 1	Rat 2	Rat 3	Rat 1	Rat 2	Rat 3	Rat 1	Rat 2	Rat 3	Rat 1	Rat 2	Rat 3
AFAM_RAT	31	3562.18	Day 23	Day 0	Afamin OS=Rattus norvegicus GN=Afm PE=2 SV=1	158361	128374	152707	210442	141068	160008	228182	183889	186994	354714	290709	289765	557439	607359	439074	609962	831832	1.00309e+06	59	42	51	63	50	47	77	45	54	83	69	65	87	82	73	85	79	92
CADH2_RAT	3	346.59	Day 0	Day 23	Cadherin-2 OS=Rattus norvegicus GN=Cdh2 PE=1 SV=1	4222.75	5635.43	5906.78	4878.81	4688.62	4760.34	3913.24	4370.64	3575.3	3268.36	4276.49	3010.78	3617.46	2875.12	2358.25	1184.98	1483.72	862.928	5	7	8	8	6	5	6	5	6	7	6	6	7	3	6	4	1	4
ALBU_RAT	44	5804.8	Day 23	Day 3	Serum albumin OS=Rattus norvegicus GN=Alb PE=1 SV=2	464318	311709	519537	495775	341455	324852	417473	839386	287502	1.17951e+06	1.45732e+06	1.16375e+06	2.39996e+06	5.89488e+06	2.33296e+06	4.09221e+06	9.0531e+06	8.68537e+06	100	57	91	94	51	64	80	96	66	201	164	141	282	298	191	319	308	298
CERU_RAT	24	2436.48	Day 23	Day 3	Ceruloplasmin OS=Rattus norvegicus GN=Cp PE=1 SV=3	29606.9	26719	13082.9	11727.4	23919.7	14662.2	26092.5	36680.9	19724.8	55186.1	55624.7	32554.1	98915.8	161794	68295.2	152230	308975	154879	21	19	5	5	17	13	22	19	16	40	33	31	44	52	42	49	49	43
TRFE_RAT	44	5225.69	Day 23	Day 3	Serotransferrin OS=Rattus norvegicus GN=Tf PE=1 SV=3	217291	209022	235346	284149	251059	260690	377816	287281	289368	972885	650720	410502	2.46018e+06	2.95482e+06	1.19305e+06	3.09107e+06	6.11158e+06	3.27173e+06	64	61	69	61	65	69	87	69	57	128	96	84	160	145	124	158	156	136
IGG2B_RAT	4	464.27	Day 23	Day 3	Ig gamma-2B chain C region OS=Rattus norvegicus GN=Igh-1a PE=1 SV=1	2960.21	1898.47	861.898	1084.83	1509.08	1108.9	2463.64	1992.94	877.865	8801.76	2009.3	1769.77	18459.9	10687.6	3202.86	27552.9	27332	11514.1	3	1	0	2	0	1	2	0	0	5	0	3	10	7	3	10	10	4
A1I3_RAT	40	4131.77	Day 23	Day 0	Alpha-1-inhibitor 3 OS=Rattus norvegicus GN=A1i3 PE=1 SV=1	16751.6	9819.08	8621.96	18885.7	16656.7	9461.82	37021.3	14730.4	10812.4	68228.7	19575.2	25279.3	65934.8	30628.2	49529.7	91908.2	59668.2	33848.3	10	10	8	4	16	11	22	14	9	24	18	16	27	19	19	32	32	17
EST1C_RAT	29	2465.22	Day 23	Day 3	Carboxylesterase 1C OS=Rattus norvegicus GN=Ces1c PE=1 SV=3	79761.9	43480.9	37475.7	36075	47826.2	34308.8	121137	52678.9	55068.1	261090	117618	161171	471195	206576	259512	525508	872920	371582	29	20	12	9	25	13	54	25	28	87	52	63	104	61	73	92	104	75
GP2_RAT	2	165.03	Day 23	Day 7	Pancreatic secretory granule membrane major glycoprotein GP2 OS=Rattus norvegicus GN=Gp2 PE=1 SV=1	1123.93	1104.72	1750.39	813.786	768.479	1427.81	703.843	999.19	1084.45	849.321	1260.03	1255.76	2029.77	2228.2	2394.72	2885.53	3785.54	2631.23	1	0	1	1	1	2	1	0	1	0	1	2	1	0	1	0	0	1
CLUS_RAT	2	149.55	Day 11	Day 23	Clusterin OS=Rattus norvegicus GN=Clu PE=1 SV=2	473.26	531.578	408.795	384.003	445.918	518.724	782.557	347.233	789.241	428.638	670.983	987.401	75.7044	232.327	1062.98	43.5765	13.0994	70.5207	0	2	1	0	1	5	2	1	5	3	3	3	0	2	6	1	0	1
PLMN_RAT	18	1805.6	Day 23	Day 3	Plasminogen OS=Rattus norvegicus GN=Plg PE=2 SV=2	15723.3	18788.1	25420.1	20679.3	16727	17259.3	22615.8	20933.5	18392.7	30647.3	27384.7	24136.7	35672.5	60363.6	26955.4	58315.7	71081.9	37736.2	13	16	23	20	18	16	15	16	14	23	20	22	29	28	17	34	28	21
IGHG1_RAT	7	473.69	Day 23	Day 0	Ig gamma-1 chain C region OS=Rattus norvegicus PE=1 SV=1	2586.5	403.686	1118.63	3070.94	599.52	801.84	3274.58	1324.47	957.256	10434.7	3058.35	1693.16	20339.3	9830.31	2957.76	21498.6	16749.2	4359.61	5	1	2	7	0	1	8	3	3	9	5	4	9	7	6	8	5	4
MEP1A_RAT	21	2386.45	Day 3	Day 23	Meprin A subunit alpha OS=Rattus norvegicus GN=Mep1a PE=1 SV=2	132824	132812	226131	219703	145572	273609	122721	167343	252771	126991	163114	204885	141463	154665	173648	53857.6	58960.3	156369	53	34	50	52	42	50	43	37	50	45	49	46	56	40	41	24	23	42
ATRN_RAT	15	1027.32	Day 7	Day 23	Attractin OS=Rattus norvegicus GN=Atrn PE=2 SV=1	8722.78	12742.9	16879.1	12041.4	14660.5	16467.6	11694.3	16010.2	19466.4	8996.98	10929.5	19705.5	9512.15	10487.9	14689.9	7191.26	9023.35	12226	8	9	17	12	10	17	13	7	22	10	15	16	9	6	16	3	1	9
TIMD2_RAT	2	83.82	Day 0	Day 23	T-cell immunoglobulin and mucin domain-containing protein 2 OS=Rattus norvegicus GN=Timd2 PE=2 SV=1	6683.32	11671	11910.3	9448.76	7400.32	10395.2	5326.54	6757.41	9142.78	3932.76	5688.7	7029.5	5734.58	6232.47	5153.15	2829.4	3163.44	6527.94	3	3	1	3	2	4	2	2	1	0	2	2	2	3	3	2	0	2
UROK_RAT	2	96.9	Day 0	Day 23	Urokinase-type plasminogen activator OS=Rattus norvegicus GN=Plau PE=1 SV=1	1992.96	1151.11	1234.46	1367.31	1000.18	1684.76	1454.81	783.204	1791.89	704.637	1350.31	1850.98	363.551	698.959	1242.42	67.4953	46.349	575.853	1	2	2	2	1	1	1	1	1	1	1	2	1	1	1	0	0	1
KLK12_RAT	4	214.79	Day 0	Day 23	Glandular kallikrein-12, submandibular/renal OS=Rattus norvegicus GN=Klk12 PE=2 SV=1	8387.35	14430.3	11186.3	6928.13	10281	8635.19	8829.88	10725.5	7636.92	8717.2	14578.7	7082.59	7561.22	10216.8	7779.89	4960.14	7326.68	5789.71	2	3	2	1	3	3	3	3	2	2	1	2	2	2	2	3	4	2
FETUB_RAT	13	1189.97	Day 23	Day 3	Fetuin-B OS=Rattus norvegicus GN=Fetub PE=2 SV=2	32712.7	26913.7	55661.7	12248.8	12761.3	23031.1	19075.8	16776.9	21654.9	17529.2	24052.6	19822.4	20405.9	26958.8	18991.4	83389.5	76041.7	46373.1	11	12	17	5	8	11	14	7	16	13	16	14	9	17	13	22	20	21
CATL1_RAT	7	487.15	Day 0	Day 23	Cathepsin L1 OS=Rattus norvegicus GN=Ctsl1 PE=1 SV=2	4524.16	10699.9	24318.2	11116.8	6457.11	11150.2	9171.56	7138.15	22380	4741.93	7904.32	16938.4	2964.74	4598.75	9647.91	1406.01	1529.93	6242.87	6	11	15	14	5	9	8	5	13	10	9	13	5	8	10	3	1	6
MERTK_RAT	2	98.87	Day 11	Day 23	Tyrosine-protein kinase Mer OS=Rattus norvegicus GN=Mertk PE=2 SV=1	377.105	439.173	656.369	575.856	469.007	439.208	500.631	282.093	738.952	393.427	660.07	693.906	317.301	55.0147	679.351	18.0654	38.6349	18.4295	1	0	2	1	0	0	1	1	0	0	3	1	0	1	0	0	0	0
KNT1_RAT	26	2922.31	Day 23	Day 0	T-kininogen 1 OS=Rattus norvegicus GN=Map1 PE=1 SV=2	9104.95	7449.16	14832	18340.4	22465.1	40084.9	44742.2	37129.2	25776.7	34127.4	45608.3	30482.6	45807.6	87669.6	38026.5	65055.8	79330.4	40400.9	10	12	22	18	34	28	29	23	25	38	32	29	36	38	27	32	33	31
PGCA_RAT	2	79.43	Day 0	Day 23	Aggrecan core protein OS=Rattus norvegicus GN=Acan PE=1 SV=2	2656.58	3682.05	5799.64	2586.68	2067.7	3477.46	1850.65	2565.05	2770.77	948.709	1886.47	1756.44	1259.96	1412.55	1198.3	326.226	1314.45	994.35	1	3	3	4	2	4	2	3	3	1	2	3	2	3	2	1	1	1
FETUA_RAT	17	1616.51	Day 0	Day 23	Alpha-2-HS-glycoprotein OS=Rattus norvegicus GN=Ahsg PE=1 SV=2	1.0205e+06	1.60489e+06	1.91702e+06	1.22084e+06	1.44004e+06	1.79371e+06	733537	1.22349e+06	1.29224e+06	736545	1.20308e+06	867991	645641	781064	1.10881e+06	421418	517336	1.06621e+06	98	93	100	86	98	81	98	79	85	102	79	90	85	68	84	64	36	57
PIP_RAT	5	413.26	Day 0	Day 23	Prolactin-inducible protein homolog OS=Rattus norvegicus GN=Pip PE=2 SV=1	40175.6	10538.6	16817.6	29488.3	16903.8	18628.1	20452.8	9576.62	15680.5	23408.9	7210.19	8802.1	21584.6	9191.33	9823.29	21105.5	8854.03	8156.86	9	4	5	6	4	5	8	6	4	8	5	6	7	2	5	7	2	5
UP3_RAT	5	874.58	Day 3	Day 15	Urinary protein 3 OS=Rattus norvegicus PE=2 SV=1	1.56559e+06	1.55819e+06	1.67943e+06	2.83914e+06	1.96234e+06	1.31512e+06	2.0041e+06	2.26751e+06	692293	1.59881e+06	2.01592e+06	1.10542e+06	310798	525949	539841	1.41563e+06	1.09735e+06	1.24166e+06	145	128	129	139	131	143	139	126	136	159	126	148	136	131	147	140	124	132
FINC_RAT	20	2068.41	Day 0	Day 23	Fibronectin OS=Rattus norvegicus GN=Fn1 PE=1 SV=2	81584.5	88294.2	161997	75073.2	41888.8	140319	49411	37793.9	117096	35930.2	77018.9	85268.3	38665.7	45861.6	73585.1	17666.7	24017.9	67030.8	29	24	27	29	22	30	24	20	22	21	30	27	20	24	30	15	15	27
SPA3L_RAT	31	3647.55	Day 23	Day 3	Serine protease inhibitor A3L OS=Rattus norvegicus GN=Serpina3l PE=1 SV=3	50201.3	89810.3	64542	39331.7	48060.9	66719.5	114589	54992.1	93318.2	151668	148644	162154	159330	153765	226112	230369	164797	235158	17	30	22	16	16	20	60	18	32	61	49	55	25	44	54	77	42	50
TIMP1_RAT	2	138.95	Day 3	Day 23	Metalloproteinase inhibitor 1 OS=Rattus norvegicus GN=Timp1 PE=1 SV=2	360.662	627.191	311.437	394.695	1003.8	248.615	262.462	1063.76	287.376	125.377	117.653	346.983	235.014	88.4059	299.97	27.4173	40.0988	43.2497	0	2	0	1	0	0	0	1	0	0	0	1	0	0	0	0	0	0
SAP_RAT	15	1586.78	Day 3	Day 15	Sulfated glycoprotein 1 OS=Rattus norvegicus GN=Psap PE=1 SV=1	51311	82012.1	63635.4	86106	79851.6	48573.4	60114.6	67802	71999.1	54335	68624.9	76326.2	22578.1	25837.8	40873.6	44796.2	49028.1	61344.5	49	35	32	49	36	30	41	32	40	31	37	34	18	15	31	25	18	28
B2MG_RAT	3	252.63	Day 3	Day 7	Beta-2-microglobulin OS=Rattus norvegicus GN=B2m PE=1 SV=1	2068.03	3318.71	6140.68	4704.37	6742.18	8200.96	2419.37	1803.91	2724.58	3503.8	2235.9	2957.64	4345.2	3708.04	5713.86	7795.84	3954.04	7730.47	2	0	4	2	1	2	1	2	3	5	2	2	4	2	3	3	2	5
MUP_RAT	17	2176.89	Day 23	Day 3	Major urinary protein OS=Rattus norvegicus PE=1 SV=1	887659	296777	130796	387294	392766	82203	501264	536319	118255	879801	195928	170016	1.79217e+06	392291	195913	2.26405e+06	1.17775e+06	624029	156	62	46	110	95	18	144	103	42	181	66	72	198	112	65	198	152	126
FZD4_RAT	3	295.69	Day 0	Day 23	Frizzled-4 OS=Rattus norvegicus GN=Fzd4 PE=2 SV=1	12078.9	13933.3	44612.2	23872.5	11519.8	24816.3	11306.4	15170.4	19687	8688.83	20638.8	13413.7	7066.45	10416.6	9190.37	3266.89	3107.45	10989.8	4	7	14	8	8	10	7	7	8	6	12	12	4	9	12	5	3	10
CFAD_RAT	7	1279.97	Day 0	Day 23	Complement factor D OS=Rattus norvegicus GN=Cfd PE=1 SV=2	44752.1	63481.1	100764	48810.4	60486.5	63308.1	27560.9	52335.4	55679.4	24331.5	47072.2	37888.6	36325.5	38720	36698.1	20196.8	16978.3	29181.1	15	16	20	19	12	15	17	14	23	8	22	21	15	18	18	10	7	15
KACB_RAT	8	1300.32	Day 15	Day 3	Ig kappa chain C region, B allele OS=Rattus norvegicus PE=1 SV=1	323825	477442	649469	240041	131974	438609	288500	261554	591156	394165	406179	681363	426841	536294	701849	290602	366823	876668	82	77	116	61	17	55	81	37	93	106	88	105	102	83	102	72	47	68
CTL4_RAT	2	107.63	Day 15	Day 3	Choline transporter-like protein 4 OS=Rattus norvegicus GN=Slc44a4 PE=2 SV=1	211.651	117.96	59.2556	111.059	66.0463	126.304	241.443	80.2426	175.06	220.603	144.234	149.256	540.641	302.211	266.207	197.983	81.822	141.336	1	0	0	0	0	1	1	0	1	3	1	2	2	0	2	0	1	0
DPP4_RAT	6	331.97	Day 11	Day 23	Dipeptidyl peptidase 4 OS=Rattus norvegicus GN=Dpp4 PE=1 SV=2	2179.73	947.771	1077.41	807.066	1401.79	1442.98	2039.22	935.514	1815.77	1237.34	1894.79	1675.06	399.175	813.378	1846.73	282.287	262.362	441.381	1	2	6	1	4	4	4	1	5	3	7	5	2	3	6	2	1	1
HA12_RAT;HA11_RAT	3	256.82	Day 15	Day 7	RT1 class I histocompatibility antigen, AA alpha chain OS=Rattus norvegicus PE=1 SV=2	1750.87	773.573	2771.46	2145.57	746.356	3385.14	505.071	320.986	1407.66	748.43	1698.13	1499.28	2607.77	2688.71	3810.97	2416.88	2203.51	3682.83	1	1	2	2	0	3	0	0	0	0	3	1	4	3	2	2	2	2
ENPP5_RAT	5	324.16	Day 3	Day 23	Ectonucleotide pyrophosphatase/phosphodiesterase family member 5 OS=Rattus norvegicus GN=Enpp5 PE=1 SV=2	5059.55	2351.08	10788.9	12423.7	2936.77	5936.13	5138.51	3110.56	6785.89	3246.74	3064.48	5407.78	3496.18	2122.05	3338.24	2094.83	1583.5	2801.12	2	1	19	12	4	8	6	2	10	3	3	10	1	1	4	2	0	6
IL1AP_RAT	6	341.05	Day 15	Day 0	Interleukin-1 receptor accessory protein OS=Rattus norvegicus GN=Il1rap PE=2 SV=1	4554.75	2600.68	4674.99	6241.73	2880.22	3484.94	4115.77	3434.15	4868.25	6549.14	8501.22	5496.92	9058.29	13762.7	6741	7337.46	6437.94	6831.56	2	6	4	8	3	3	6	4	4	9	11	5	10	11	9	10	8	7
IGG2A_RAT	9	989.16	Day 15	Day 7	Ig gamma-2A chain C region OS=Rattus norvegicus GN=Igg-2a PE=1 SV=1	14178.5	13184.1	21016.3	16620.1	10356.7	20477.8	16722.8	11694.1	17663.8	25474.7	16762.9	17184.5	59625.9	51504.2	24048.6	47101.9	49643.3	45382.3	9	4	10	8	3	8	8	4	9	13	8	6	21	15	8	21	19	7
CBG_RAT	14	1069.04	Day 23	Day 0	Corticosteroid-binding globulin OS=Rattus norvegicus GN=Serpina6 PE=1 SV=2	19044.8	29078.3	16606.6	11788.5	46426.4	17781	32113.7	59324.7	19313.2	52458.4	38916.7	38594.1	30636.4	45352.1	61068.2	59851.4	69796.9	48917.2	10	17	15	3	16	14	22	14	15	35	26	28	32	31	32	43	37	33
LAC2_RAT	7	797.59	Day 15	Day 3	Ig lambda-2 chain C region OS=Rattus norvegicus PE=2 SV=1	49739.8	29262.1	55137.1	44666.3	6007.58	33626.7	40053.5	12301.1	46761.3	64962.2	31738.6	64085.8	73452.5	28380.4	90953.1	49259.3	33195.3	104028	27	23	25	27	8	28	22	14	26	27	24	29	27	24	26	23	24	25
MUG1_RAT	33	3293.72	Day 15	Day 3	Murinoglobulin-1 OS=Rattus norvegicus GN=Mug1 PE=2 SV=1	2515.31	8842.96	3040.41	791.186	10045	3238.2	6345.01	12725	4760.84	9698.04	7777.42	8215.44	17108.2	17200.8	19308.8	12872.7	24240.6	10241.4	5	6	5	1	7	6	11	6	9	11	9	12	12	11	14	9	15	9
CDHR5_RAT	8	479.45	Day 7	Day 23	Cadherin-related family member 5 OS=Rattus norvegicus GN=Cdhr5 PE=1 SV=1	9410.79	8449.96	15174.6	5837.71	11920.5	14174.2	11254.9	10256.1	19798.2	10027	8398.07	19915.2	11582	5083.7	16227.7	4980.2	4180.24	5867.86	10	7	15	3	4	14	11	6	15	13	14	14	12	7	13	5	2	6
A1AG_RAT	10	897.43	Day 3	Day 11	Alpha-1-acid glycoprotein OS=Rattus norvegicus GN=Orm1 PE=2 SV=1	46929.6	148162	111082	389310	234065	248136	103666	189224	119941	85044	104958	64614.9	173067	217690	64156.5	89320.3	133955	98989.9	20	26	40	59	47	48	39	41	35	35	32	27	53	47	28	41	29	33
AMBP_RAT	11	954.19	Day 0	Day 11	Protein AMBP OS=Rattus norvegicus GN=Ambp PE=1 SV=1	211203	187647	163309	77597	121183	68225.9	58227.5	143275	97836.3	80053.5	92903.8	72379.3	126045	100850	66712.2	96073	105714	98304.7	48	43	43	40	42	30	29	37	35	39	34	35	50	33	28	38	28	28
APOH_RAT	7	580.21	Day 0	Day 23	Beta-2-glycoprotein 1 OS=Rattus norvegicus GN=Apoh PE=2 SV=2	36642.1	29869.5	38176.9	25609.8	18746	22597.2	21452.4	24209.3	27102.8	19050.2	19236.7	23369.6	19507.7	15710.6	18899.6	14341.9	10019.5	15925.6	13	14	14	12	9	10	12	12	14	13	14	15	13	13	11	10	1	8
IL1R2_RAT	4	281.29	Day 0	Day 23	Interleukin-1 receptor type 2 OS=Rattus norvegicus GN=Il1r2 PE=2 SV=1	337.066	3729.94	5369.87	1623.34	2751.26	3181.47	3093.48	2097.06	3911.98	1552.57	3350.71	3390.97	1419.35	2750.36	2631.28	198.701	377.055	1205.47	1	7	7	4	6	6	7	5	5	4	8	7	3	5	6	1	1	2
FBLN3_RAT	7	701.89	Day 3	Day 23	EGF-containing fibulin-like extracellular matrix protein 1 OS=Rattus norvegicus GN=Efemp1 PE=1 SV=1	10859.4	13410.1	9031.33	6941.7	18072.2	12187	8551.09	11480.2	5269.35	10903.8	12518.4	9258.21	9921.82	9204.86	10523.7	5827.77	4997.02	5791.58	10	12	10	3	13	11	11	9	8	12	11	8	8	9	9	6	5	6
SPA3K_RAT	22	2954.05	Day 11	Day 3	Serine protease inhibitor A3K OS=Rattus norvegicus GN=Serpina3k PE=1 SV=3	35279.1	73505.1	68487	33765.9	42823.8	74114.8	126523	41561.2	118930	140467	163467	212801	46742.9	141739	290302	175658	112932	224494	17	43	40	16	26	48	83	16	69	78	77	94	33	69	85	87	44	93
EPCR_RAT	2	145.13	Day 0	Day 23	Endothelial protein C receptor OS=Rattus norvegicus GN=Procr PE=2 SV=1	2716.44	4413.9	5785.71	1777.65	3656.75	4143.76	4488.99	2726.59	4465.33	4148.58	4063.22	3505.35	3656.98	1845.29	1359.84	1785.33	695.67	1419.96	0	1	2	0	2	3	5	2	3	2	3	5	0	1	1	2	0	1
UROM_RAT	41	3914.29	Day 3	Day 23	Uromodulin OS=Rattus norvegicus GN=Umod PE=2 SV=1	1.03447e+06	366643	694441	1.09276e+06	716298	603566	979703	657672	384747	575376	539761	419573	399045	487199	312861	393749	193934	375900	137	85	120	122	112	125	138	105	110	122	107	106	106	103	86	102	66	85
MANBA_RAT	3	100.57	Day 7	Day 23	Beta-mannosidase OS=Rattus norvegicus GN=Manba PE=2 SV=1	2115.85	973.59	1125.73	1409.54	1582.31	1374.17	1425.94	979.389	2298.64	682.199	794.711	1557	1217.76	1308.81	2040.76	293.78	250.229	1240.57	0	3	3	2	1	4	1	2	4	1	3	4	1	4	3	2	0	3
CADH1_RAT	14	1652.15	Day 11	Day 3	Cadherin-1 OS=Rattus norvegicus GN=Cdh1 PE=1 SV=1	206436	232134	186554	46788.6	74145.1	91383.9	324318	84894	212938	343324	249182	307440	389990	91924.4	222601	166825	159796	99650.4	59	63	70	12	38	43	75	32	56	83	59	79	74	35	62	57	39	47
CD48_RAT	11	1276.74	Day 0	Day 23	CD48 antigen OS=Rattus norvegicus GN=Cd48 PE=1 SV=1	18608.6	37555.2	42743.5	21175.5	16539.8	23211.7	27015.2	19991.5	26421.8	31868.5	32754.3	17942.5	35653.7	21603.4	20630.2	11827.6	13277.4	11194.6	15	21	21	19	16	23	21	16	20	17	21	18	24	18	17	15	11	12
GGT1_RAT	12	1018.84	Day 0	Day 23	Gamma-glutamyltranspeptidase 1 OS=Rattus norvegicus GN=Ggt1 PE=1 SV=4	17948.8	21172.3	41348.6	23472.6	19638	36826.5	18608.1	16202.7	34670.1	14047.2	31223.1	34085.7	15022.7	22056.9	21540.1	8955.59	8998.55	25596	9	12	22	15	15	21	11	15	19	15	21	18	16	18	16	11	6	12
ACTB_RAT;ACTG_RAT	2	95.55	Day 3	Day 23	Actin, cytoplasmic 1 OS=Rattus norvegicus GN=Actb PE=1 SV=1	973.73	949.073	2146.91	1134.45	1389.74	2243.93	1162.19	507.024	1876.22	913.817	1837.36	1986.27	894.672	1106.53	1748.95	745.09	489.798	646.453	1	2	4	3	3	4	3	1	3	4	3	3	3	2	3	3	1	1
KNT2_RAT	26	2867.7	Day 7	Day 0	T-kininogen 2 OS=Rattus norvegicus PE=1 SV=2	3978.34	3664.74	4127.24	5272.42	15354.9	10576.5	23989.3	48125.2	4717.16	5916.8	7955.25	4162.27	7046.92	13294.1	6982.35	21082.8	11917.2	11588.5	3	2	4	5	8	7	13	10	5	7	5	4	9	7	6	12	6	5
CD44_RAT	4	411.51	Day 0	Day 23	CD44 antigen OS=Rattus norvegicus GN=Cd44 PE=1 SV=2	33416.4	83754.1	205028	112817	60187.4	126117	49123.2	59726.1	111213	40685	82939.7	92822.3	39643.3	62857.6	52777	21316.2	20284.4	70321.2	12	6	21	21	6	8	8	6	9	8	10	7	8	9	8	6	2	6
AMPE_RAT	9	479.13	Day 3	Day 23	Glutamyl aminopeptidase OS=Rattus norvegicus GN=Enpep PE=1 SV=2	4936.57	3119.97	2717.06	4275.69	9765.89	4468.96	5105.26	7532.14	2922.92	3239.17	3051.03	3988.93	1804.28	1694.14	4075.03	1765.22	1696.71	2250.7	2	8	4	0	10	5	6	8	7	3	5	4	3	3	3	1	1	1
UP1_RAT	4	649.63	Day 23	Day 15	Urinary protein 1 OS=Rattus norvegicus PE=1 SV=1	971046	1.53026e+06	867682	1.59181e+06	1.64143e+06	1.36107e+06	1.39378e+06	2.65036e+06	875864	1.20944e+06	1.95019e+06	1.33738e+06	421827	723954	1.12e+06	1.67362e+06	1.98783e+06	2.96315e+06	89	74	71	109	89	65	100	98	77	122	101	86	72	71	81	101	97	98
CD166_RAT	2	194.5	Day 0	Day 23	CD166 antigen OS=Rattus norvegicus GN=Alcam PE=1 SV=1	1724.37	1886.3	1729	1050.55	1571.92	1659.34	1136.27	1476.13	1491.6	948.415	1155.39	1160.99	933.004	521.105	936.19	811.504	436.569	876.756	2	3	3	1	3	4	4	1	3	2	3	3	3	1	2	1	1	1
MEP1B_RAT	10	1155.12	Day 3	Day 23	Meprin A subunit beta OS=Rattus norvegicus GN=Mep1b PE=1 SV=3	11486.5	12196	15089	15330.8	34594.5	13824.2	5014.41	43383.6	14088.3	4503.78	8383.08	12837.1	5297.71	6522.45	9920.95	2631.31	3808.58	10479.2	15	12	17	17	20	10	8	17	10	9	10	7	7	5	7	3	3	5
FA12_RAT	3	250.98	Day 0	Day 23	Coagulation factor XII OS=Rattus norvegicus GN=F12 PE=2 SV=1	1920.56	4185.92	10699.6	5265.51	2904.07	4936.39	2810.66	2154.49	4532.16	1692.21	7075.87	3016.7	1026.93	3051.02	2776.75	733.361	541.709	2702.27	4	5	8	7	7	5	4	4	9	3	7	6	4	5	8	1	0	5
MUC2L_RAT	9	676.58	Day 3	Day 23	Intestinal mucin-like protein (Fragment) OS=Rattus norvegicus PE=2 SV=1	30674	5125.52	4001.33	55028.2	6410.23	3437.18	3581.86	7755.73	2616.59	2684.3	1801.99	2401.4	2125.89	1785.11	2129.56	2187.4	2271.59	1558.41	11	0	6	13	0	5	1	0	0	0	0	0	0	0	0	1	0	0
WFDC2_RAT	2	119.72	Day 3	Day 23	WAP four-disulfide core domain protein 2 OS=Rattus norvegicus GN=Wfdc2 PE=2 SV=1	1096.38	1423.5	1597.88	1819.54	1552.41	1242.84	592.019	1206.09	1231.48	708.126	643.575	1488.28	433.255	385.323	1322.2	530.067	324.344	1225.03	0	1	2	2	2	1	1	1	1	2	1	2	0	1	3	2	0	2
SPA3N_RAT	6	371.61	Day 3	Day 15	Serine protease inhibitor A3N OS=Rattus norvegicus GN=Serpina3n PE=1 SV=3	7115.05	3957.83	2474.23	10403.3	5136.4	2636.04	7495.91	6551.96	2698.41	3899.9	3149.44	2883.45	1237.91	2632.2	1758.1	9000.88	3518.28	3018.3	0	1	0	0	3	0	3	4	0	0	0	0	0	1	0	5	4	0
LAMP1_RAT	2	154.86	Day 0	Day 23	Lysosome-associated membrane glycoprotein 1 OS=Rattus norvegicus GN=Lamp1 PE=1 SV=1	654.034	443.748	1150.47	817.696	353.377	325.112	687.104	207.679	200.926	432.189	362.238	111.135	492.847	150.983	92.8805	246.571	0	27.7253	1	1	1	1	1	1	2	1	1	2	1	0	1	1	1	1	0	1
ALS_RAT	3	158.64	Day 23	Day 7	Insulin-like growth factor-binding protein complex acid labile subunit OS=Rattus norvegicus GN=Igfals PE=1 SV=1	415.197	201.815	262.18	231.742	176.294	317.535	206.262	72.6449	339.748	361.364	255.311	312.283	502.525	258.594	774.559	402.689	1006.99	552.055	0	0	0	0	0	0	0	0	0	0	1	0	1	0	0	0	2	1
AMYP_RAT	5	535.6	Day 3	Day 23	Pancreatic alpha-amylase OS=Rattus norvegicus GN=Amy2 PE=2 SV=2	30289	88333.4	65548.6	65091	71858.5	68937.7	31673.7	62621.2	73523.8	36029.5	35232.9	69768	45508.7	46159.3	50900.3	18106.5	26997.5	54858	9	7	7	7	6	6	5	7	6	10	5	8	9	8	6	3	5	7
GELS_RAT	2	252.17	Day 23	Day 3	Gelsolin OS=Rattus norvegicus GN=Gsn PE=1 SV=1	721.297	3028.84	779.452	947.138	1140.15	1408.69	4407.73	707.025	1066.76	4901.46	3086.88	4724.23	1753.67	1525.92	6256.94	6556.81	2425.8	11133.3	2	4	2	2	2	3	5	3	2	4	4	3	3	3	3	3	2	3
CO3_RAT	12	669.33	Day 23	Day 3	Complement C3 OS=Rattus norvegicus GN=C3 PE=1 SV=3	4686.6	1414.75	2211.35	1723.81	3732.15	1435.04	2575.93	1880.13	2825.71	3426.43	2777.35	2762.53	4526.42	4854.83	3062.93	14218.7	9692.43	2366.29	8	1	2	0	8	0	6	3	1	9	4	2	11	9	1	18	13	2
GGH_RAT	15	1405.71	Day 7	Day 23	Gamma-glutamyl hydrolase OS=Rattus norvegicus GN=Ggh PE=1 SV=1	64491	89253.7	108609	50218.8	68400	72497.4	83734.3	62284.9	135756	79356.4	75240.8	122787	66010.3	37065	79233.1	50398.5	30384.4	97964.5	31	33	37	29	28	37	37	23	39	40	36	43	30	27	36	26	14	37
CRP_RAT	4	530.8	Day 23	Day 7	C-reactive protein OS=Rattus norvegicus GN=Crp PE=1 SV=1	10410.8	15234.1	34694.8	35782.3	11938.6	26667.6	16167.5	11292.2	30035.6	20409.9	27681	34261.3	29927	53941.7	23211.4	48315.9	50272.3	48586.5	7	14	15	15	13	14	9	10	17	14	14	16	15	16	17	21	13	20
PIGR_RAT	18	2055.66	Day 7	Day 23	Polymeric immunoglobulin receptor OS=Rattus norvegicus GN=Pigr PE=2 SV=1	38984.8	95309	64105.9	40273.5	156391	59024.7	74707.5	127385	62553.8	66471.9	77014	56532.8	64460.6	55663.5	60878.8	32142.3	42593.7	35602	27	38	34	33	44	33	41	33	37	42	37	30	42	32	33	22	30	22
K2C1_RAT	5	328.37	Day 11	Day 3	Keratin, type II cytoskeletal 1 OS=Rattus norvegicus GN=Krt1 PE=2 SV=1	2602.43	2178.21	2681.59	2121.36	2243.26	2605.48	1632.87	4436.87	2294.76	2685.14	4236.12	13439.7	2130.43	5832.7	4810.4	3325.9	5830.89	4470.17	4	2	2	3	3	2	4	6	5	4	5	5	2	6	5	3	4	3
AMPN_RAT	14	1327.92	Day 7	Day 23	Aminopeptidase N OS=Rattus norvegicus GN=Anpep PE=1 SV=2	7992.29	12488.7	7431.2	4624.64	34097.5	12287.9	25524.3	21628.5	22222.5	18344.3	12287.6	21562.6	17044.4	5995.81	14391.2	4998.89	6089.86	4092.09	11	17	12	5	23	16	24	18	25	20	14	21	22	11	21	7	8	8
KLK7_RAT	15	1542.49	Day 0	Day 23	Glandular kallikrein-7, submandibular/renal OS=Rattus norvegicus GN=Klk7 PE=1 SV=1	89139.5	339506	208079	94784.9	228275	112413	146271	283487	131755	108496	118889	133085	126598	66166.1	110985	69961.4	72045.4	72477.7	19	19	31	15	16	20	24	18	30	23	23	32	30	13	25	18	16	10
KLK9_RAT	9	1232.85	Day 7	Day 15	Submandibular glandular kallikrein-9 OS=Rattus norvegicus GN=Klk9 PE=1 SV=1	69436.3	221657	106223	48819.6	131767	70301.1	56603.8	260712	89708.5	43736.5	122806	76146.3	63045.8	73157.6	73289.2	41629.6	101622	77696	4	22	11	5	23	4	3	27	16	8	15	13	11	10	12	9	7	7
BCAM_RAT	2	85.13	Day 3	Day 23	Basal cell adhesion molecule OS=Rattus norvegicus GN=Bcam PE=2 SV=1	236.239	217.739	186.828	460.821	109.295	289.523	118.294	32.0541	237.238	69.9288	99.4903	127.943	316.061	16.3872	199.337	5.37213	25.9975	99.2223	1	2	2	0	1	1	2	1	1	2	1	1	2	0	2	0	0	1
A4_RAT	2	163.77	Day 0	Day 23	Amyloid beta A4 protein OS=Rattus norvegicus GN=App PE=1 SV=2	2784.95	1302.28	4388.48	3663.46	1166.9	2611.21	2041.35	1406.08	2366.36	880.734	1770.66	1392.56	1924.65	1676.84	1270.37	901.485	861.9	1374.43	4	2	4	4	3	4	4	2	5	4	3	4	4	3	3	1	2	2
ECP_RAT	4	140.22	Day 0	Day 23	Eosinophil cationic protein OS=Rattus norvegicus GN=Rnase3 PE=2 SV=1	7059.55	23433.4	45851.8	28583.2	15043.9	24819.5	11229.3	22839.5	25375.4	18148.5	25049.4	22335.3	15897.1	21531.4	16169.6	5238.5	6859.49	13963.3	6	17	17	22	7	16	15	11	15	19	17	12	16	16	10	6	5	11
NPTN_RAT	10	1016.52	Day 0	Day 23	Neuroplastin OS=Rattus norvegicus GN=Nptn PE=1 SV=2	18919	55039.6	91642.2	38694.1	31985.9	60772.2	37452.5	36169	67202.8	29545.5	48610.8	59860.9	31185.7	41466.8	44204.7	18192.7	17081.6	42445.4	11	23	26	25	12	26	20	14	26	18	26	21	20	22	20	13	8	13
R4RL2_RAT	2	188.09	Day 7	Day 23	Reticulon-4 receptor-like 2 OS=Rattus norvegicus GN=Rtn4rl2 PE=2 SV=1	167.699	542.469	586.002	73.4753	1288.1	1025.11	498.45	450.4	1522.88	440.659	371.919	1406.86	413.646	45.0492	1167.47	5.22559	180.609	69.0798	1	2	1	0	1	1	1	1	2	1	1	1	0	1	1	1	1	0
PPAL_RAT	3	204.66	Day 7	Day 23	Lysosomal acid phosphatase OS=Rattus norvegicus GN=Acp2 PE=1 SV=1	603.067	4384.57	1027.87	583.916	2344.29	2923.06	1763.18	2937.8	5050.95	869.607	2469.9	3973.99	1104.18	2070.61	4984.35	363.077	396.928	2234.55	1	4	1	0	2	5	3	2	6	2	5	6	2	2	3	1	1	2
HEXB_RAT	2	87.17	Day 7	Day 23	Beta-hexosaminidase subunit beta OS=Rattus norvegicus GN=Hexb PE=2 SV=1	490.057	928.016	270.863	855.448	1338.57	741.376	1052.44	974.496	2639.53	1326.38	709.891	1839.51	753.31	233.895	906.535	406.768	41.5966	581.344	1	2	0	0	2	0	1	0	3	2	3	3	2	0	1	0	0	0
GSLG1_RAT	2	107.05	Day 0	Day 23	Golgi apparatus protein 1 OS=Rattus norvegicus GN=Glg1 PE=1 SV=1	3436.05	1019.67	407.237	697.579	563.693	556.388	341.152	822.09	465.996	182.177	463.919	409.183	360.382	414.518	403.019	306.791	232.893	290.45	1	2	1	1	1	1	1	2	2	1	1	2	1	1	2	1	0	1
LRP2_RAT	21	1522.84	Day 7	Day 23	Low-density lipoprotein receptor-related protein 2 OS=Rattus norvegicus GN=Lrp2 PE=1 SV=1	28022.7	35240.1	21242.6	18852.2	89535.5	29728.5	68636.9	37363.4	43232.5	46304.3	18991.5	61514.6	26686.8	13443.6	26194.5	14884.9	9797.69	15043.3	4	17	14	6	16	25	25	10	21	21	18	19	14	15	18	7	3	10
PLBL2_RAT	2	158.66	Day 7	Day 23	Putative phospholipase B-like 2 OS=Rattus norvegicus GN=Plbd2 PE=1 SV=2	288.964	239.914	187.342	288.971	356.974	382.146	675.053	138.206	765.346	597.054	259.853	512.2	513.709	352.268	328.608	235.986	47.5779	238.01	2	4	1	3	2	2	5	0	6	4	2	3	4	2	2	1	1	1
CATC_RAT	7	522.44	Day 3	Day 23	Dipeptidyl peptidase 1 OS=Rattus norvegicus GN=Ctsc PE=1 SV=3	7967.46	18440.4	15829.2	15898.7	14193.2	18152	12094.5	21083.3	13809.4	7821.27	10415.1	14272.5	13357.5	12381.1	10944.8	8494.19	8083.74	12081.6	3	6	4	3	7	7	6	6	5	6	5	7	8	4	7	2	0	4
CUBN_RAT	2	79.7	Day 11	Day 0	Cubilin OS=Rattus norvegicus GN=Cubn PE=1 SV=2	333.131	174.751	182.629	279.771	322.089	379.93	515.616	151.716	602.364	572.208	372.491	733.815	305.297	223.43	675.379	205.797	95.7945	607.294	0	0	0	0	0	0	3	0	1	2	1	2	1	0	2	0	0	0
PTGDS_RAT	2	269.38	Day 0	Day 23	Prostaglandin-H2 D-isomerase OS=Rattus norvegicus GN=Ptgds PE=1 SV=2	27922.6	11457.5	20421	23704.9	6520.37	11869.1	16617.6	7440.02	10490.7	17110	9951.38	5795.8	27932.9	15103.1	5285.38	12034.9	7077.25	5503.31	11	4	5	10	3	6	6	3	9	12	4	4	11	5	5	8	4	6
KLK1_RAT	9	1335.37	Day 0	Day 23	Kallikrein-1 OS=Rattus norvegicus GN=Ngfg PE=2 SV=2	390482	384399	553813	264074	217288	359879	226858	298709	302151	202994	295276	320477	208258	230254	272913	174552	190486	321160	27	28	34	32	19	23	25	17	27	29	26	24	33	21	27	31	26	28
BGLR_RAT	10	757.49	Day 0	Day 7	Beta-glucuronidase OS=Rattus norvegicus GN=Gusb PE=2 SV=1	9598.26	40888.6	16018.9	1796.08	22823.8	3624.52	2547.44	685.739	3325.38	3907.93	2100.05	2291.89	11264.4	1541.41	4615.85	14017.7	2370.98	9974.22	15	19	15	1	18	9	1	0	5	4	1	2	10	3	9	16	3	10
CATD_RAT	8	577.77	Day 7	Day 23	Cathepsin D OS=Rattus norvegicus GN=Ctsd PE=1 SV=1	6302.97	17582.3	5788.59	5159.01	18983.8	5385.1	9110.93	12553.8	8201.89	5902.38	6940.58	8513.76	7893.11	5253.19	6779.66	4524.23	3353.46	3750.53	8	9	9	6	11	7	7	8	9	9	10	9	7	7	8	5	4	5
UP2_RAT	6	800.63	Day 23	Day 0	Urinary protein 2 OS=Rattus norvegicus PE=1 SV=1	1.92217e+06	3.34238e+06	4.07857e+06	4.02221e+06	3.80287e+06	4.75814e+06	3.74734e+06	5.39675e+06	4.6802e+06	3.1039e+06	4.02721e+06	4.61614e+06	2.51003e+06	3.09844e+06	4.54466e+06	4.137e+06	2.9086e+06	8.24829e+06	123	138	132	127	128	127	126	132	128	130	129	123	127	117	129	125	108	129
SIAE_RAT	7	574.8	Day 0	Day 15	Sialate O-acetylesterase OS=Rattus norvegicus GN=Siae PE=1 SV=2	13977	20711.2	30747	23586.5	19541.4	21996.4	14171.4	15789.2	25040.2	13788.3	16540.7	21292.5	12850.9	14910.4	14424.2	12181.9	8451.4	26227.3	8	7	11	8	8	7	6	6	7	8	9	10	10	9	9	4	3	7
PSC1_RAT	6	1001.32	Day 0	Day 15	Prostatic steroid-binding protein C1 OS=Rattus norvegicus GN=Psbpc1 PE=1 SV=1	281213	1.9003e+06	939566	287201	1.37478e+06	481210	227920	2.06618e+06	484304	246558	342464	587066	240452	277691	374497	201313	310498	481024	22	44	42	28	46	38	28	37	33	28	32	32	33	32	30	31	32	28
HEMO_RAT	28	3067.31	Day 7	Day 0	Hemopexin OS=Rattus norvegicus GN=Hpx PE=1 SV=3	490367	412386	604862	684083	628510	613416	898253	839739	608269	608206	721744	524747	754816	635378	423850	701645	762036	459260	123	104	135	137	128	134	166	132	137	144	154	134	148	130	135	142	131	124
DPP2_RAT	6	510.17	Day 11	Day 23	Dipeptidyl peptidase 2 OS=Rattus norvegicus GN=Dpp7 PE=1 SV=1	7850.59	28463	7232.06	5184.4	31306.5	14930.3	21457.3	14579.3	22264	15829.9	21776.2	23734.9	11310.8	13988.9	25773	6770.3	7728.15	7851.39	8	16	8	2	15	11	17	13	14	13	15	14	14	13	13	10	8	10
NID1_RAT	3	113.88	Day 7	Day 23	Nidogen-1 (Fragment) OS=Rattus norvegicus GN=Nid1 PE=2 SV=2	657.871	1983.75	1277.61	424.212	1829.64	2383.17	1707.01	1252.03	2023.57	1057.97	1247.87	1591.56	1188.11	965.458	2573.59	568.031	574.546	904.158	1	3	5	1	1	3	1	1	5	0	3	3	1	2	3	0	0	2
6PGL_RAT	2	151.18	Day 11	Day 23	6-phosphogluconolactonase OS=Rattus norvegicus GN=Pgls PE=1 SV=1	4.92566	235.995	20.788	23.9133	132.667	95.7833	133.241	27.2111	83.023	95.5967	114.167	108.298	1.83226	77.3487	109.386	4.57552	0	39.144	0	1	0	0	1	1	1	1	1	1	1	1	0	0	2	0	1	0
TNR1B_RAT	2	76.63	Day 0	Day 23	Tumor necrosis factor receptor superfamily member 1B OS=Rattus norvegicus GN=Tnfrsf1b PE=2 SV=1	52.4261	517.162	1968.8	338.688	438.469	821.012	292.244	406.419	1218.58	694.205	474.946	791.715	492.79	541.483	336.917	104.245	62.2977	340.542	0	1	2	1	1	1	0	1	2	1	1	1	1	2	1	0	1	1
HPT_RAT	9	702.72	Day 23	Day 11	Haptoglobin OS=Rattus norvegicus GN=Hp PE=1 SV=3	10774.4	10492.4	3985.96	5467.24	13446.7	6032.31	11946.9	8515.74	3278.74	8101.5	3424.05	2351.93	15355	5109.39	2115.65	59557.7	30400.6	2241.18	9	10	4	6	11	6	8	9	0	11	3	0	11	8	1	18	13	4
EFNA5_RAT	4	149.46	Day 7	Day 23	Ephrin-A5 OS=Rattus norvegicus GN=Efna5 PE=1 SV=2	493.773	634.672	2842.43	1213.02	2623.84	2423.11	1323.3	2389.61	3068.08	1592.46	456.888	3166.19	882.343	611.834	2987.81	839.723	480.313	1961.15	0	0	1	0	0	0	0	0	1	1	0	2	0	0	0	0	0	0
VTDB_RAT	3	166.17	Day 23	Day 11	Vitamin D-binding protein OS=Rattus norvegicus GN=Gc PE=1 SV=3	1865.03	684.737	997.091	743.977	1233.29	540.566	876.727	1997.48	462.017	662.817	330.77	509.505	739.278	393.641	410.937	2494.5	1865.29	360.957	3	2	2	0	2	0	1	0	2	1	0	2	0	0	1	2	3	0
A1AT_RAT	21	2068.04	Day 23	Day 3	Alpha-1-antiproteinase OS=Rattus norvegicus GN=Serpina1 PE=1 SV=2	19901.9	8818.82	33384.5	24506.3	10919	21640.4	24950.2	11317.9	99815.1	99863.2	51942.8	216962	252434	163745	71817.6	454453	169035	592528	19	16	13	5	19	16	30	14	15	69	56	30	33	70	62	103	76	68
CO9_RAT	2	182.94	Day 23	Day 0	Complement component C9 OS=Rattus norvegicus GN=C9 PE=2 SV=1	767.915	209.167	470.631	357.445	584.463	515.007	1322.05	382.156	451.443	867.317	914.734	302.265	1035.31	805.389	532.255	1896.55	2145.5	446.585	1	1	1	0	2	0	4	1	1	4	1	1	2	2	1	5	6	0
ZA2G_RAT	4	338.93	Day 23	Day 7	Zinc-alpha-2-glycoprotein OS=Rattus norvegicus GN=Azgp1 PE=2 SV=1	7704.2	3618.22	3224.49	3320.81	2017.11	3530.32	3433.16	1296.78	2001.02	3635.46	3472.15	1324.62	6973.52	1939.04	1172.95	5774.59	7772.77	2096.98	4	2	1	0	1	0	3	0	1	5	1	1	5	1	2	4	4	3
SODE_RAT	4	320.98	Day 7	Day 0	Extracellular superoxide dismutase [Cu-Zn] OS=Rattus norvegicus GN=Sod3 PE=1 SV=2	984.233	4373.97	4627.74	2229.67	3225.22	4763.98	2522.34	5074.63	8071.28	3168.46	3656.07	6635.36	4083.64	4141.57	7217.3	1654.46	1159.52	8043.1	2	2	6	5	4	4	5	6	5	5	8	8	7	6	5	3	2	5
ANGT_RAT	3	177.15	Day 23	Day 3	Angiotensinogen OS=Rattus norvegicus GN=Agt PE=1 SV=1	443.106	60.048	25.1154	340.329	24.7383	80.165	708.103	11.3107	0	602.766	297.034	23.5518	65.3286	473.532	236.719	2870.58	599.977	52.0223	1	1	0	0	1	2	2	1	0	1	2	1	0	3	2	3	1	1
FUCO_RAT	2	144.26	Day 7	Day 23	Tissue alpha-L-fucosidase OS=Rattus norvegicus GN=Fuca1 PE=1 SV=1	671.354	626.526	992.976	379.12	829.683	276.724	1670.86	575.609	542.692	917.194	438.596	910.518	825.192	387.969	595.062	190.357	679.501	173.705	0	1	0	1	2	0	3	2	1	2	2	2	0	1	4	1	0	0
DNAS1_RAT	10	868.21	Day 15	Day 23	Deoxyribonuclease-1 OS=Rattus norvegicus GN=Dnase1 PE=2 SV=1	47410.6	76556.2	34056.4	28409.4	112280	40094.2	213608	75789.8	50970.7	209287	75366.7	79138.6	291984	52122.2	87090.5	49691.4	63032.9	26181.1	26	34	24	19	34	21	47	32	27	46	33	30	47	24	34	26	24	16
ARSB_RAT	4	224.99	Day 7	Day 23	Arylsulfatase B OS=Rattus norvegicus GN=Arsb PE=2 SV=2	1884.19	2984.54	1967.5	971.585	2397.61	3244.79	2214.38	2549.18	4284.61	1499.83	2348.82	3106.01	2124.2	2396.69	2306.53	1123.2	698.367	2924.26	3	4	1	2	3	6	5	4	5	3	6	6	6	5	5	2	1	3
REG3G_RAT	4	388.39	Day 23	Day 7	Regenerating islet-derived protein 3-gamma OS=Rattus norvegicus GN=Reg3g PE=1 SV=1	11975.7	6873.55	3276.78	4738.66	4672.78	1090.87	2825.35	4694.13	1827.43	12862.8	5712.54	5519.22	4765.88	22395.3	5299.86	27388.4	2486.78	6435.86	7	3	2	3	1	1	3	5	1	6	4	5	5	8	5	6	2	8
EGF_RAT	38	3351.33	Day 15	Day 23	Pro-epidermal growth factor OS=Rattus norvegicus GN=Egf PE=1 SV=2	220837	507708	303652	137066	883956	697115	931415	417580	862204	694162	430357	960458	876622	384109	1.0838e+06	308525	295359	309236	97	133	112	64	154	133	152	105	151	147	127	161	153	112	160	97	91	91
CATS_RAT	3	292.67	Day 3	Day 7	Cathepsin S OS=Rattus norvegicus GN=Ctss PE=2 SV=1	20819.7	18455.6	21094	32825.5	14332.8	16238.4	10074.3	17507.9	11486.5	17894	17591.4	11309.2	16554.2	16020.5	7950.41	14405.2	15050.3	18048.7	3	4	3	5	3	5	4	4	1	5	5	4	6	8	6	3	6	3
JAM3_RAT	2	76.08	Day 3	Day 11	Junctional adhesion molecule C OS=Rattus norvegicus GN=Jam3 PE=1 SV=1	2260.25	3960.24	6003.68	4437.54	4516.21	6236.28	3285.34	4698.31	4735.07	2060.1	4764.73	3319.49	2321.34	5803.73	3809	3160.43	4517.83	4548.22	2	2	2	3	3	3	2	2	2	4	1	1	2	1	1	2	2	2
CD14_RAT	2	206.12	Day 11	Day 23	Monocyte differentiation antigen CD14 OS=Rattus norvegicus GN=Cd14 PE=2 SV=2	218.728	912.307	29.1995	129.4	1603.05	334.788	784.279	634.59	268.706	1529.44	281.62	280.168	1069.33	243.209	217.428	338.315	221.313	3.79647	0	1	1	1	2	0	2	1	3	3	2	2	2	0	0	0	0	0
IL4RA_RAT	7	543.63	Day 7	Day 23	Interleukin-4 receptor subunit alpha OS=Rattus norvegicus GN=Il4r PE=2 SV=2	18159.5	91328.7	50006.3	15563.8	234534	43544.3	51868.8	393858	45028	51598.8	51822.9	38105.2	47065.8	32101.2	45808	19369.2	21511.8	27213.9	26	27	36	14	27	22	38	16	29	31	28	25	37	23	24	24	12	9
PRIO_RAT	2	130.62	Day 3	Day 15	Major prion protein OS=Rattus norvegicus GN=Prnp PE=1 SV=2	372.016	683.394	732.658	524.097	874.347	452.306	273.557	625.579	637.954	334.914	217.87	753.816	106.732	234.85	407.115	171.794	59.168	1154.01	1	1	2	0	1	1	1	1	2	1	1	1	1	1	2	1	0	2
FIBB_RAT	3	179.71	Day 7	Day 11	Fibrinogen beta chain OS=Rattus norvegicus GN=Fgb PE=1 SV=4	1679.28	428.053	322.33	863.291	458.277	191.326	2690.84	693.633	291.604	267.237	357.549	212.018	272.623	463.025	432.968	476.932	626.38	519.828	5	0	0	3	2	0	5	4	0	0	0	0	0	3	0	0	0	0
GILT_RAT	7	727.3	Day 0	Day 15	Gamma-interferon-inducible lysosomal thiol reductase OS=Rattus norvegicus GN=Ifi30 PE=2 SV=1	41752.8	27520.6	20131.5	19727.8	22019.1	19494	19071.7	24149.8	22281.8	14998.1	11797.4	22011.5	15828.9	9147.5	15421.6	17329.5	9360.8	51128.1	7	15	9	3	14	10	15	11	11	12	7	14	13	7	13	4	4	6
LIFR_RAT	3	142.76	Day 11	Day 0	Leukemia inhibitory factor receptor OS=Rattus norvegicus GN=Lifr PE=2 SV=1	2402.48	1141.01	1185.83	1945.58	2684.64	2075.36	5309.78	1326.4	1666.11	5545	1398.73	4820.57	2369.26	786.139	2420.64	2184.8	1992.15	1240.79	0	3	3	2	5	4	3	3	4	3	3	3	3	1	5	1	0	1
HBB1_RAT;HBB2_RAT	2	144.12	Day 7	Day 0	Hemoglobin subunit beta-1 OS=Rattus norvegicus GN=Hbb PE=1 SV=3	8.99289	0.00132088	0	0.120006	230.336	0	0.987712	455.377	72.8887	22.0668	2.10687	337.186	62.3936	20.888	29.4517	113.379	74.8207	82.367	0	0	0	0	1	0	0	2	1	0	0	2	0	0	0	0	0	0
TGM4_RAT	8	599.48	Day 0	Day 23	Protein-glutamine gamma-glutamyltransferase 4 OS=Rattus norvegicus GN=Tgm4 PE=1 SV=2	1570.46	26534.1	1655.8	1049.07	25542.6	2221.72	1264.15	20180.4	2004.83	705.717	1873.38	1791.29	528.099	2431.54	8657.61	281.349	707.445	3260.07	3	11	0	0	13	2	2	10	0	0	3	0	0	6	8	0	0	7
CBPQ_RAT	12	1050.2	Day 7	Day 23	Carboxypeptidase Q OS=Rattus norvegicus GN=Cpq PE=1 SV=1	48404.9	85521.1	21306.3	20343.3	87263.5	27112	113275	75726.7	60261.7	106527	45387.6	77827.5	121766	46129.1	60279.3	46542.4	46671.3	36577.7	31	42	22	8	41	21	52	35	34	52	32	38	57	23	35	38	23	27
ABHEB_RAT	2	86.97	Day 11	Day 23	Alpha/beta hydrolase domain-containing protein 14B OS=Rattus norvegicus GN=Abhd14b PE=2 SV=1	113.736	140.236	5.56877	298.009	99.9789	357.116	439.56	58.6406	279.184	192.113	361.834	491.905	0	183.114	670.133	0	32.1756	68.4764	0	1	0	1	1	3	4	1	2	2	3	3	0	2	4	0	0	2
ESAM_RAT	4	634.37	Day 7	Day 23	Endothelial cell-selective adhesion molecule OS=Rattus norvegicus GN=Esam PE=2 SV=1	5630.57	18123.7	10850.6	4592.3	15457.7	8690.02	10368.7	12025.7	12257.2	10070.5	10550.3	7238.92	12478.1	5196.33	7766.36	4660.3	7100.56	5322.23	7	6	8	4	7	6	9	8	5	7	8	6	8	8	7	4	4	5
KNG1_RAT	3	124.77	Day 7	Day 15	Kininogen-1 OS=Rattus norvegicus GN=Kng1 PE=2 SV=1	165.538	53.8547	44.5368	105.16	51.3153	81.8967	62.9955	160.237	46.107	17.6576	57.6659	49.7061	50.7081	56.9472	16.4316	53.8302	81.6913	85.9899	0	0	0	0	1	1	1	1	0	0	0	1	1	0	0	0	1	1
DIAC_RAT	9	956.23	Day 7	Day 23	Di-N-acetylchitobiase OS=Rattus norvegicus GN=Ctbs PE=1 SV=1	25701.3	60336.1	57746.8	38660	50375.6	63321.7	42368.6	48343.6	78941.9	38337.4	52786.3	70608.8	42735.5	43929.1	52298.8	28420.8	21673.7	70932.9	11	17	17	11	14	13	14	10	16	14	14	18	16	11	15	11	7	13
SG2A1_RAT	5	595.14	Day 23	Day 0	Secretoglobin family 2A member 1 OS=Rattus norvegicus GN=Scgb2a1 PE=2 SV=1	2.93987	0	27.48	0	125.301	2.6879	48.8235	89.536	21.2412	131.159	18.8306	12.9811	27.1076	45.4574	3.31898	186.419	108.341	7.35599	0	0	0	0	1	0	0	0	0	1	0	0	0	0	0	0	0	0
THRB_RAT	9	658.41	Day 3	Day 23	Prothrombin OS=Rattus norvegicus GN=F2 PE=1 SV=1	40844.2	140093	165006	112283	107986	183497	79046.9	135840	152267	49738.9	110251	141497	84956.6	109928	132885	53065.7	52438.2	168699	16	19	17	17	17	17	14	14	16	14	16	16	16	18	19	13	15	16
CADM4_RAT	2	46.62	Day 7	Day 23	Cell adhesion molecule 4 OS=Rattus norvegicus GN=Cadm4 PE=1 SV=1	7.58912	143.077	417.186	95.318	153.511	316.608	150.244	62.0634	419.048	122.476	166.747	233.87	194.335	209.022	204.056	0	111.954	290.31	0	1	1	1	0	1	0	0	1	1	1	1	1	0	1	0	1	0
A1M_RAT	37	3844.72	Day 15	Day 23	Alpha-1-macroglobulin OS=Rattus norvegicus GN=A1m PE=1 SV=1	95046.9	170020	156769	41143.5	234860	161802	193422	138953	166585	193205	149570	199453	199326	93477.8	263120	100033	85802.3	88056.2	52	81	81	25	87	75	78	74	76	69	75	72	81	57	83	49	50	49
CHIA_RAT	2	83.25	Day 7	Day 11	Acidic mammalian chitinase OS=Rattus norvegicus GN=Chia PE=2 SV=1	531.186	915.995	385.679	395.093	482.297	590.208	412.581	1038.47	617.056	221.249	506.234	602.543	447.836	550.963	500.729	173.621	517.096	664.348	0	1	0	0	0	0	2	2	0	1	1	0	0	0	1	1	0	0
PPT1_RAT	2	143.25	Day 11	Day 23	Palmitoyl-protein thioesterase 1 OS=Rattus norvegicus GN=Ppt1 PE=1 SV=1	1400.18	926.025	766.464	988.972	1205.53	348.459	898.71	795.376	1427.49	1444.74	914.22	1150.42	576.659	808.883	880.6	708.041	550.654	816.553	0	1	1	0	1	1	2	0	3	1	1	2	2	0	1	0	0	1
LALBA_RAT	2	190.31	Day 3	Day 23	Alpha-lactalbumin OS=Rattus norvegicus GN=Lalba PE=1 SV=1	1269.11	367.864	1214.78	1687.14	413.69	1018.33	1152.28	978.084	754.168	1314.83	631.536	608.71	1177.24	575.81	397.668	1173.93	387.621	386.343	1	1	0	2	0	0	1	0	0	3	1	0	3	0	0	3	1	1
CSPG4_RAT	2	85.47	Day 15	Day 0	Chondroitin sulfate proteoglycan 4 OS=Rattus norvegicus GN=Cspg4 PE=1 SV=2	255.805	48.1732	31.3498	80.6677	94.8057	232.712	415.111	44.1273	402.853	290.9	49.4505	526.441	285.823	86.9639	716.616	269.337	273.405	134.977	0	1	1	0	0	2	2	0	2	3	0	4	1	0	3	1	0	1
ROB1_RAT	6	662.48	Day 7	Day 3	Protein RoBo-1 OS=Rattus norvegicus PE=1 SV=1	4327.65	16760.6	29028.1	9373.97	12917.7	10932.3	9958.86	14803.1	36173.1	12667	22787	18849.7	12347.2	17912.1	16814.4	6531.92	6722.83	24745.3	4	9	9	8	8	4	9	6	9	9	9	9	7	7	9	6	3	8
PSC2_RAT	4	317.23	Day 0	Day 15	Prostatic steroid-binding protein C2 OS=Rattus norvegicus GN=Psbpc2 PE=1 SV=1	38760.9	612316	145471	32362.2	331804	96988.1	56143.7	413013	97995.6	66218.7	66770.5	107027	75916.4	74722.1	49829.6	49175.2	104315	80450.3	4	19	11	5	18	9	9	20	12	9	7	14	11	9	11	6	7	7
HRG_RAT	4	191.18	Day 23	Day 3	Histidine-rich glycoprotein OS=Rattus norvegicus GN=Hrg PE=2 SV=1	2022.31	618.502	689.898	587.04	623.709	570.926	624.825	446.962	999.665	977.134	215.571	739.073	1842.29	1229.4	556.622	2995.43	1772.74	322.966	6	3	3	1	5	4	4	4	4	5	2	4	4	5	5	6	4	3
LYAG_RAT	4	297.06	Day 7	Day 23	Lysosomal alpha-glucosidase OS=Rattus norvegicus GN=Gaa PE=2 SV=1	1080.64	4668.15	1144.04	1055.23	2509.3	855.651	3897	2705.16	1045.19	2492.21	1096.96	2293.84	851.238	645.85	1880.04	1390.04	948.998	879.354	1	2	0	1	2	0	3	2	2	2	1	4	1	2	4	2	1	1
MXRA8_RAT	12	1121.43	Day 11	Day 3	Matrix-remodeling-associated protein 8 OS=Rattus norvegicus GN=Mxra8 PE=2 SV=1	17210.7	56965.1	42538	13053.5	57211	41222.6	45513.6	28862.1	41302.7	46704.2	48363.2	62640.3	43269.7	36188.2	69025.9	28407.2	59143.6	53594.9	11	30	19	11	32	22	29	19	22	31	28	22	24	18	23	16	21	17
PTTG_RAT	2	118.61	Day 15	Day 23	Pituitary tumor-transforming gene 1 protein-interacting protein OS=Rattus norvegicus GN=Pttg1ip PE=2 SV=1	756.539	945.746	885.134	424.736	1125.18	1168.6	657.982	574.329	2166.61	989.992	607.27	1306.49	949.315	1001.52	1557.2	648.38	650.014	598.485	1	3	2	2	2	2	2	2	3	5	2	2	2	2	2	2	1	3
SAMP_RAT	5	216.03	Day 0	Day 11	Serum amyloid P-component OS=Rattus norvegicus GN=Apcs PE=2 SV=2	32112.1	6066.94	17622.8	13998.4	16957.3	9997.08	9830.59	10709.3	8720.83	9433.12	8922.13	10564.3	9655.11	15020.5	10235.6	15428.7	25976.1	10206.5	2	1	8	8	5	6	3	2	6	2	5	7	3	3	6	3	0	0
SHPS1_RAT	2	125.05	Day 3	Day 23	Tyrosine-protein phosphatase non-receptor type substrate 1 OS=Rattus norvegicus GN=Sirpa PE=1 SV=1	523.233	889.965	2575.79	1828.34	851.953	1515.52	565.295	944.029	1407.22	731.72	1088.14	1176.75	847.443	1023.83	984.934	561.628	526.345	1416.19	1	1	2	4	1	3	0	1	0	0	3	0	1	2	0	1	0	1
SODC_RAT	2	252.24	Day 23	Day 7	Superoxide dismutase [Cu-Zn] OS=Rattus norvegicus GN=Sod1 PE=1 SV=2	2521.49	4286.27	5914.41	5164.58	5117.05	4402.27	1242.18	5412.61	4025.44	2975.48	3038.75	7367.33	3610.45	3523.91	6438.49	2977.93	4966.12	7814.25	3	1	4	4	3	3	1	3	2	2	4	4	3	3	5	2	2	3
FIBG_RAT	2	178.88	Day 7	Day 15	Fibrinogen gamma chain OS=Rattus norvegicus GN=Fgg PE=1 SV=3	412.407	0	0	114.018	16.7377	0	571.679	209.036	0	10.2103	0	6.16151	0	13.9599	0	0	16.6966	0	1	0	0	1	1	0	0	0	0	0	0	0	0	1	0	0	0	0
THY1_RAT	3	124.17	Day 0	Day 3	Thy-1 membrane glycoprotein OS=Rattus norvegicus GN=Thy1 PE=1 SV=1	842.641	1694.53	6650.12	987.061	1056.63	945.228	1349.25	417.376	1517.06	1720.07	896.376	1677.79	2030.23	718.956	1627.64	2162.48	272.496	2028.75	1	2	6	1	1	2	1	1	1	1	2	2	5	3	2	3	1	3
SPBP_RAT	8	911.96	Day 7	Day 15	Prostatic spermine-binding protein OS=Rattus norvegicus GN=Sbp PE=1 SV=1	2250.87	63620	2769.07	1503.88	53458.9	3214.27	2600.19	103245	3321.67	2367.96	2090.35	6834.16	1712.66	3800.96	4490.55	1468.85	6804.55	7798.72	2	18	1	1	16	5	4	20	9	3	2	11	5	6	8	3	8	8
CRIS1_RAT	5	336.08	Day 0	Day 23	Cysteine-rich secretory protein 1 OS=Rattus norvegicus GN=Crisp1 PE=2 SV=1	3168.19	23710.1	1276.28	2812.68	19606.2	2208.56	2380.45	22248.7	2658.48	3388.7	1463.92	3623.79	3823.85	849.182	3172.62	3282.17	1086.34	1792.79	0	8	1	0	9	2	1	10	2	0	1	3	0	0	4	1	0	2
KVX01_RAT	2	75.61	Day 11	Day 23	Ig kappa chain V region S211 OS=Rattus norvegicus PE=1 SV=1	1157.23	3390.91	3977.09	891.071	1382.4	4001.54	3360.86	1653.9	3387.65	1918.05	2296.09	4525.84	1885.84	3158.58	3391.83	2132.43	2221.19	1578.41	0	0	0	0	0	1	1	1	1	0	1	1	2	0	2	1	0	1
22P2_RAT	7	676.56	Day 7	Day 23	Cystatin-related protein 2 OS=Rattus norvegicus GN=Crp2 PE=2 SV=1	4023.77	54404.3	4038.12	2975.68	67039.2	8902.17	13635.3	95877	12398.8	11137.7	9621.28	21960.2	7622.41	12116.4	20515.8	8630.95	9369.89	9569.48	2	14	3	1	14	6	7	17	6	10	9	9	8	11	10	6	7	8
ANTR1_RAT	3	241.95	Day 15	Day 23	Anthrax toxin receptor 1 OS=Rattus norvegicus GN=Antxr1 PE=2 SV=2	14808.8	11213.5	5562.77	21220.8	7431.99	9155.68	14549.4	5962.89	6794.27	7259.89	5876.9	11777.8	4723.11	3656.9	65184.8	3742.33	3875.31	6893.08	2	3	3	0	4	3	3	2	3	3	3	6	4	2	4	2	1	2
GRN_RAT	4	244.54	Day 7	Day 23	Granulins OS=Rattus norvegicus GN=Grn PE=1 SV=3	1205.5	1066.18	721.301	2235.6	454.255	898.809	3425.9	182.799	303.159	1680.46	1147.12	1037.46	419.105	186.121	1808.68	729.828	483.099	1078.54	1	3	4	5	2	4	3	1	4	3	3	3	3	1	4	2	0	2
LG3BP_RAT	9	871.47	Day 3	Day 23	Galectin-3-binding protein OS=Rattus norvegicus GN=Lgals3bp PE=1 SV=2	18663.7	19341.2	11509	10603.3	16853.5	30615.8	10726.2	15035	19398.7	21729.8	9421.54	16405	25908.3	14234.1	15559.7	9926.77	5707.72	20981.6	15	13	11	10	12	20	14	9	15	17	9	16	18	14	13	10	8	13
CATB_RAT	11	1089.62	Day 0	Day 23	Cathepsin B OS=Rattus norvegicus GN=Ctsb PE=1 SV=2	16222.5	26253.1	29732.1	25163.3	22667.2	20510	20538.2	20069.5	27122.3	20091.6	17404.3	24674.3	25465.4	16748.3	16395.4	25488.1	11579.6	19421.7	17	13	13	11	9	13	12	8	14	13	6	15	12	12	9	11	11	8
EST1E_RAT;EST4_RAT;EST5_RAT	7	368.83	Day 23	Day 3	Carboxylesterase 1E OS=Rattus norvegicus GN=Ces1e PE=2 SV=1	2967.14	413.575	620.103	1181.13	274.811	118.457	3359.98	428.421	72.0889	9846.55	640.108	88.7472	13304.8	229.203	97.3079	13753.6	1437.19	23.3877	0	0	0	0	0	0	1	0	0	1	0	0	4	0	0	6	0	0
SG2A2_RAT	8	1080.78	Day 7	Day 11	Secretoglobin family 2A member 2 OS=Rattus norvegicus GN=Scgb2a2 PE=1 SV=1	171361	1.45246e+06	742018	169210	1.32578e+06	567156	262390	2.25893e+06	793123	319561	373447	1.18243e+06	299124	525101	1.09404e+06	351796	705369	1.49468e+06	16	35	25	8	32	22	9	39	21	15	16	32	17	18	24	13	18	20
VCAM1_RAT	3	176.94	Day 15	Day 23	Vascular cell adhesion protein 1 OS=Rattus norvegicus GN=Vcam1 PE=2 SV=1	848.123	2248.61	1173.97	911.897	962.154	2643.88	1692.82	1459.27	1716.22	923.789	1842.89	1269.54	1679.6	2229.97	1387.69	1320.37	1681.02	743.605	2	5	2	1	2	2	3	2	3	3	3	2	2	5	3	1	1	1
PRSS8_RAT	3	333.41	Day 0	Day 23	Prostasin OS=Rattus norvegicus GN=Prss8 PE=2 SV=3	5937.38	3751.98	9572.67	4672.25	3854.53	9617.93	4734.61	4100.07	10396.8	5469.03	3912.65	8752.04	6727.18	3328.66	8053.77	5956.65	3816.79	5378.11	5	3	7	5	3	8	6	2	9	6	5	5	5	5	8	3	2	6
MSMB_RAT	4	198.22	Day 0	Day 11	Beta-microseminoprotein OS=Rattus norvegicus GN=Msmb PE=1 SV=1	4966.45	18005.8	3068.18	2540.16	11930.7	3001.91	2332.25	16752.9	5138.69	3125.94	1910.22	6822.27	3041.02	3526.46	13416.2	2081.61	9899.57	5286.57	3	4	2	3	4	0	0	3	1	0	0	1	0	2	3	1	4	1
MUC2_RAT	7	341.71	Day 3	Day 7	Mucin-2 (Fragment) OS=Rattus norvegicus GN=Muc2 PE=1 SV=1	7031.4	519.511	586.604	12793.6	1203.95	663.913	850.191	1049.78	1005.08	1056.19	933.455	1800.39	708.804	1715.77	2466.44	1394.43	901.907	2684.95	11	0	1	9	0	0	0	0	0	0	0	0	0	0	0	0	0	0
TYRO3_RAT	2	120.24	Day 7	Day 3	Tyrosine-protein kinase receptor TYRO3 OS=Rattus norvegicus GN=Tyro3 PE=2 SV=1	1412.38	798.933	1563.93	1057.68	785.552	1082.96	2313.28	988.124	899.508	1016.33	1017.63	1019.81	1114.84	1418.63	1098.39	1856.22	1465.42	714.981	0	2	1	1	1	2	1	1	1	1	2	0	1	1	1	1	0	1
CYTC_RAT	6	779.34	Day 3	Day 23	Cystatin-C OS=Rattus norvegicus GN=Cst3 PE=1 SV=2	70202.2	55976.4	129659	175265	53242.9	69220.4	96317.1	52187.6	91069	104564	74980.7	104459	82721.1	96328.6	106438	71768.6	49334.8	116245	20	15	22	40	13	17	24	12	19	26	22	19	23	19	20	21	12	17
22P1_RAT	14	1327.99	Day 7	Day 23	Cystatin-related protein 1 OS=Rattus norvegicus GN=Andpro PE=1 SV=1	17312.6	309709	32022.3	8611.27	393207	37562.7	21415.4	456735	47707.9	24872.6	78131.6	66003	12565.4	91126.8	69469.3	33815.7	56958.5	58547	12	25	12	5	31	15	13	31	14	11	23	17	7	19	26	14	17	17
JAM1_RAT	3	252.38	Day 0	Day 23	Junctional adhesion molecule A OS=Rattus norvegicus GN=F11r PE=2 SV=1	4886.41	5321.68	10045.3	6762.49	3654.07	7112.11	5133.89	4485.13	7696.53	5076.62	6010.17	5478.29	5178.32	5233.92	6683.27	4284.93	5635.89	5831.07	7	3	9	5	2	9	4	2	8	6	6	5	7	4	5	2	2	5
BTD_RAT	7	553.58	Day 11	Day 7	Biotinidase OS=Rattus norvegicus GN=Btd PE=2 SV=1	2750.29	3701.27	2342.87	2927.11	3134.21	2640.82	2905.23	2936.92	2324.54	2944.83	3788.13	2922.48	1538.58	3582.97	4086.92	2307.34	3690.97	2849.03	0	3	3	2	4	3	5	3	3	4	5	5	2	3	6	4	4	4
CD59_RAT	5	457.05	Day 15	Day 0	CD59 glycoprotein OS=Rattus norvegicus GN=Cd59 PE=1 SV=2	20869.1	17698.3	25177	31787.7	19802.4	15216.9	26668.3	25148.6	23783.1	28273	17186.4	31265	21460.2	22015.9	36797.9	29885	11793	34536	6	6	8	8	7	5	6	4	9	14	7	7	11	7	9	9	5	7
PBAS_RAT	2	78.4	Day 23	Day 11	Probasin OS=Rattus norvegicus GN=Pbsn PE=1 SV=1	277.8	1727.09	0	0	1526.95	507.516	230.048	1464.78	73.1349	103.574	2.01809	144.696	0.891307	401.524	1116.03	45.6281	1881.99	206.765	2	3	0	0	2	2	2	3	1	2	0	1	0	2	3	1	2	2
QSOX1_RAT	11	770.16	Day 0	Day 7	Sulfhydryl oxidase 1 OS=Rattus norvegicus GN=Qsox1 PE=1 SV=1	25200.8	84081.7	39559.8	21704.8	61141.3	47898.6	23305.9	40610.6	45477.2	21464.3	79750.1	31060.2	27105.7	62947.8	32351.4	14507.2	89258.1	42969.9	5	17	9	7	18	8	9	11	13	7	5	15	9	9	12	4	3	13
